# Supplementary material for: Construction of High-Density Genetic Map and Mapping Quantitative Trait Loci for Growth Habit-Related Traits of Peanut (Arachis hypogaea L.)
Source: Front Plant Sci. 2019 Jun 12;10:745. doi: 10.3389/fpls.2019.00745 (PMC6584813; doi:10.3389/fpls.2019.00745)
Supplement: Supplementary file 6 [file Table_1.xls]

## Sheet: Sheet1
Supplementary Table S1. Identified QTLs for growth habit related traits in the RIL population under seven environments
Trait	QTLa	EVb	LG	LOD	Marker	Posc(cM)	CId(cM)		PVE(%)		Additive
LBA	qLBAB04.1	16BD	B04	3.37	10916-10923	88	87.50-88.50		6.34		-2.91
	qLBAB04.2	16HN	B04	2.83	10979-10982	91	90.50-92.00		5.66		-2.78
		17HD	B04	4.17	10979-10982	91	90.50-92.00		7.85		-3.49
	qLBAB05.1	16BD	B05	9.83	11830-11832	63	60.50-64.50		19.66		-5.09
		16HN	B05	8.66	11830-11832	63	60.50-64.50		18.12		-4.96
		17BD	B05	9.21	11830-11832	62	60.50-64.50		19.25		-5.52
		17HD	B05	10.94	11830-11832	63	61.50-64.50		21.87		-5.8
		18TS	B05	9.04	11830-11832	62	60.50-64.50		20.27		-4.7
	qLBAB05.2	18BD	B05	7.63	11812-11828	59	57.50-59.50		16.97		-4.14
		18HD	B05	8.2	11812-11828	59	57.50-59.50		17.61		-4.6
	qLBAA04	18HD	A04	2.57	3546-3550	67	65.50-68.50		5.02		-2.45
	qLBA05	17HD	A05	3.41	3636-3642	0	0.00-0.50		6.13		3.04
MSH	qMSHB05.1	16BD	B05	5.24	11836-11837	75	70.50-76.00		9.96		2.49
		18TS	B05	4.08	11836-11837	76	71.50-76.00		8.62		2.15
	qMSHB05.2	17BD	B05	2.91	11830-11832	63	60.50-64.50		6.33		1.7
		17HD	B05	8.23	11830-11832	63	60.50-64.50		17.68		3.11
		18HD	B05	3.7	11830-11832	63	61.50-64.50		8.08		2.25
	qMSHA04.1	16HN	A04	4.66	2784-3285	34	33.50-34.50		8.7		1.82
	qMSHA04.2	18BD	A04	3.45	2546-2863	31	28.50-31.50		6.22		2.02
	qMSHA06	16HN	A06	3.52	4412-4416	26	24.50-27.50		6.39		1.48
		18BD	A06	4.63	4412-4416	26	24.50-27.50		8.46		2.21
	qMSHB09	16BD	B09	6.05	14912-14913	32	31.50-33.00		10.69		2.55
		16HN	B09	7.21	14912-14913	32	31.50-33.00		13.73		2.17
		17BD	B09	4.19	14912-14913	32	31.50-33.00		9.3		2.04
		18BD	B09	3.78	14912-14913	32	31.50-33.00		6.74		1.98
		18HD	B09	2.65	14912-14913	32	31.50-33.00		5.67		1.86
		18TS	B09	4.73	14912-14913	32	31.50-33.00		9.59		2.23
	qMSHB06.1	17BD	B06	3.8	12407-12411	43	42.50-43.50		8.32		-1.94
	qMSHB06.2	18BD	B06	4.81	12548-12559	50	49.50-50.50		8.72		-2.24
	qMSHB06.3	18HD	B06	3.03	11896-11906	34	33.50-35.50		6.63		-2.01
	qMSHA08	16BD	A08	3.6	6257-6261	82	78.50-83.50		6.82		-2.04
	qMSHA09	16HN	A09	3.52	7302-7341	9	8.50-9.50		6.32		1.48
LBL	qLBLA08	16BD	A08	4.4	6257-6261	81	78.50-83.50		9.3		-2.57
		17BD	A08	4.96	6257-6261	83	79.50-83.50		7.71		-2.77
		18BD	A08	3.7	6257-6261	82	78.50-83.50		8.49		-3.69
		18HD	A08	4.82	6257-6261	82	78.50-83.50		10.05		-3.2
		18TS	A08	2.96	6257-6261	83	79.50-83.50		5.9		-1.93
	qLBLB05.1	16BD	B05	3.17	11805-11812	58	56.50-59.50		6.2		-2.12
	qLBLB05.2	17BD	B05	3.63	11830-11832	61	59.50-63.50		5.76		-2.41
	qLBLB05.3	18HD	B05	2.84	11828-11830	60	59.50-63.50		5.43		-2.37
	qLBLA05	16HN	A05	5.61	3636-3642	0	0.00-0.50		8.18		2.32
		17BD	A05	3.02	3636-3642	0	0.00-0.50		4.55		2.12
		17HD	A05	4.99	3636-3642	0	0.00-0.50		11.96		2.7
	qLBLB09.1	16HN	B09	6.61	14912-14913	32	31.50-33.00		9.85		2.54
		18TS	B09	3.66	14912-14913	32	31.50-33.00		7.43		2.16
	qLBLB09.2	17BD	B09	5.41	14877-14911	31	28.50-31.50		9.09		3
ER	qERA05	16HN	A05	3.5	3636-3642	0	0.00-0.50		7.84		1.44
		17BD	A05	2.6	3636-3642	0	0.00-0.50		5.33		0.79
		17HD	A05	7.91	3636-3642	0	0.00-0.50		14.07		1.79
	qERB05.1	16HN	B05	6.23	11812-11828	59	58.50-60.50		14.81		-2
		18HD	B05	5.88	11812-11828	59	58.50-60.50		13.44		-1.93
	qERB05.2	18BD	B05	3.77	11828-11830	60	59.50-63.50		9.47		-1.52
	qERB05.3	18TS	B05	5.44	11830-11832	63	60.50-64.50		9.92		-1.73
		17BD	B05	6.26	11830-11832	61	59.50-62.50		14.48		-1.31
		17HD	B05	8	11830-11832	63	60.50-64.50		14.44		-1.84
	qERA04.1	17BD	A04	4.08	3546-3550	67	65.50-68.50		8.72		-1.02
	qERA04.2	18TS	A04	6.15	3541-3544	65	62.50-65.50		11.66		-1.88
	qERB04	17HD	B04	3.1	10979-10982	91	90.50-92.00		5.44		-1.13
	qERA07	17HD	A07	3.11	5690-5705	43	42.50-45.50		5.28		1.1
IOPT	qIOPTB05.1	16BD	B05	13.94	11830-11832	63	60.50-64.50		27.74		-0.14
		16HN	B05	8.05	11830-11832	63	61.50-64.50		18.26		-0.12
		17BD	B05	8.93	11830-11832	63	60.50-64.50		20.21		-0.15
		17HD	B05	10.62	11830-11832	63	61.50-64.50		20.22		-0.16
		18BD	B05	4.85	11830-11832	63	60.50-64.50		11.54		-0.14
		18HD	B05	7.02	11830-11832	63	61.50-64.50		15.93		-0.15
	qIOPTB05.2	18TS	B05	6.45	11836-11837	76	73.50-76.00		15.18		-0.1
	qIOPTA04.1	16HN	A04	3.85	3546-3550	67	65.50-68.50		8.17		-0.08
		18HD	A04	2.89	3546-3550	67	65.50-68.50		6.19		-0.09
	qIOPTA04.2	18BD	A04	3.36	3554-3556	69	68.50-69.50		7.87		-0.11
	qIOPTA04.3	18TS	A04	2.65	3541-3544	65	61.50-65.50		5.73		-0.06
	qIOPTA09	16HN	A09	2.58	6506-6649	4	3.50-4.50		5.53		-0.06
	qIOPTA05	17HD	A05	4.48	3636-3642	0	0.00-0.50		7.82		0.1
aQTLs identified in more than one environment
bEnvironment
cPosition
dConfidence interval of QTLs
