# Supplementary material for: Construction of High-Density Genetic Map and Mapping Quantitative Trait Loci for Growth Habit-Related Traits of Peanut (Arachis hypogaea L.)
Source: Front Plant Sci. 2019 Jun 12;10:745. doi: 10.3389/fpls.2019.00745 (PMC6584813; doi:10.3389/fpls.2019.00745)
Supplement: Supplementary file 7 [file Data_Sheet_1.xls]

## Sheet: Sheet1
Supplementary Dataset 1. The physical position of all markers on the genetic map
#MarkerID	Chr	pos
Marker6	Arahy.01	2436941
Marker10	Arahy.01	5544649
Marker11	Arahy.01	5713927
Marker12	Arahy.01	5875659
Marker20	Arahy.01	10690856
Marker21	Arahy.01	11139617
Marker22	Arahy.01	11472713
Marker24	Arahy.01	11885477
Marker25	Arahy.01	11942952
Marker28	Arahy.01	13308485
Marker32	Arahy.01	13809078
Marker39	Arahy.01	16014775
Marker56	Arahy.01	22520855
Marker61	Arahy.01	23979626
Marker82	Arahy.01	35310015
Marker94	Arahy.01	40830589
Marker113	Arahy.01	49175266
Marker124	Arahy.01	55231863
Marker126	Arahy.01	56531971
Marker135	Arahy.01	61978567
Marker139	Arahy.01	62713898
Marker258	Arahy.01	68865292
Marker301	Arahy.01	81899018
Marker303	Arahy.01	82307118
Marker305	Arahy.01	83647101
Marker309	Arahy.01	84773636
Marker318	Arahy.01	88264574
Marker335	Arahy.01	93742868
Marker352	Arahy.01	99085651
Marker368	Arahy.01	103048694
Marker371	Arahy.01	103195871
Marker374	Arahy.01	103230445
Marker375	Arahy.01	103326091
Marker376	Arahy.01	103351048
Marker377	Arahy.01	103435172
Marker378	Arahy.01	103607541
Marker379	Arahy.01	104059416
Marker381	Arahy.01	104359418
Marker384	Arahy.01	104620120
Marker385	Arahy.01	105010558
Marker386	Arahy.01	105381139
Marker387	Arahy.01	105381190
Marker389	Arahy.01	105706508
Marker390	Arahy.01	105706809
Marker391	Arahy.01	105975767
Marker393	Arahy.01	106108521
Marker394	Arahy.01	106131873
Marker397	Arahy.01	107071489
Marker406	Arahy.01	111404393
Marker407	Arahy.02	96128
Marker408	Arahy.02	141797
Marker410	Arahy.02	487394
Marker414	Arahy.02	718595
Marker418	Arahy.02	2290252
Marker421	Arahy.02	3577038
Marker436	Arahy.02	7278846
Marker437	Arahy.02	7532344
Marker439	Arahy.02	7658599
Marker445	Arahy.02	8543327
Marker446	Arahy.02	8993485
Marker447	Arahy.02	9043999
Marker448	Arahy.02	9472790
Marker449	Arahy.02	9493425
Marker452	Arahy.02	9828037
Marker457	Arahy.02	10163938
Marker460	Arahy.02	10580423
Marker461	Arahy.02	10592998
Marker464	Arahy.02	11117039
Marker465	Arahy.02	11162248
Marker466	Arahy.02	11382087
Marker470	Arahy.02	11756242
Marker473	Arahy.02	12201037
Marker477	Arahy.02	12461496
Marker479	Arahy.02	12612270
Marker480	Arahy.02	12894780
Marker481	Arahy.02	13257429
Marker486	Arahy.02	14133201
Marker489	Arahy.02	14521935
Marker490	Arahy.02	14534425
Marker499	Arahy.02	16896711
Marker506	Arahy.02	18030628
Marker509	Arahy.02	18238550
Marker511	Arahy.02	18948715
Marker523	Arahy.02	19554700
Marker524	Arahy.02	19693162
Marker525	Arahy.02	19777154
Marker526	Arahy.02	20228012
Marker528	Arahy.02	20456604
Marker530	Arahy.02	20859691
Marker531	Arahy.02	20950988
Marker534	Arahy.02	21365588
Marker536	Arahy.02	21633215
Marker538	Arahy.02	21885374
Marker539	Arahy.02	22075195
Marker540	Arahy.02	22080969
Marker543	Arahy.02	22270705
Marker544	Arahy.02	22283575
Marker545	Arahy.02	22353988
Marker546	Arahy.02	22470385
Marker547	Arahy.02	22604179
Marker551	Arahy.02	23061812
Marker552	Arahy.02	23075295
Marker560	Arahy.02	24158251
Marker564	Arahy.02	24564780
Marker566	Arahy.02	25058215
Marker573	Arahy.02	25809852
Marker577	Arahy.02	26304874
Marker580	Arahy.02	27045685
Marker581	Arahy.02	27096160
Marker589	Arahy.02	27927401
Marker590	Arahy.02	28091685
Marker591	Arahy.02	28379670
Marker594	Arahy.02	29206142
Marker595	Arahy.02	29362122
Marker598	Arahy.02	29831381
Marker599	Arahy.02	30909077
Marker600	Arahy.02	31146913
Marker601	Arahy.02	31656149
Marker608	Arahy.02	32183277
Marker614	Arahy.02	33443541
Marker615	Arahy.02	33444165
Marker620	Arahy.02	34055704
Marker621	Arahy.02	34427406
Marker622	Arahy.02	34495743
Marker628	Arahy.02	35053729
Marker633	Arahy.02	35839413
Marker634	Arahy.02	36006745
Marker696	Arahy.02	42638163
Marker698	Arahy.02	42943052
Marker699	Arahy.02	43072557
Marker710	Arahy.02	44131736
Marker712	Arahy.02	44512007
Marker713	Arahy.02	44651581
Marker714	Arahy.02	44690082
Marker715	Arahy.02	44780035
Marker717	Arahy.02	44853484
Marker724	Arahy.02	44912496
Marker730	Arahy.02	45140751
Marker733	Arahy.02	45593439
Marker735	Arahy.02	45710884
Marker736	Arahy.02	45904064
Marker737	Arahy.02	45972827
Marker738	Arahy.02	46205357
Marker739	Arahy.02	46221751
Marker741	Arahy.02	46262575
Marker742	Arahy.02	47012753
Marker743	Arahy.02	47114310
Marker745	Arahy.02	47226652
Marker747	Arahy.02	47521097
Marker749	Arahy.02	47560875
Marker750	Arahy.02	47760983
Marker752	Arahy.02	48206987
Marker754	Arahy.02	48759653
Marker755	Arahy.02	48805908
Marker759	Arahy.02	49009529
Marker766	Arahy.02	49638896
Marker768	Arahy.02	49735145
Marker769	Arahy.02	49770238
Marker771	Arahy.02	50396203
Marker772	Arahy.02	50529491
Marker773	Arahy.02	50587557
Marker782	Arahy.02	51722469
Marker783	Arahy.02	51741390
Marker787	Arahy.02	51909844
Marker788	Arahy.02	52087335
Marker790	Arahy.02	52702650
Marker791	Arahy.02	52729608
Marker792	Arahy.02	53104415
Marker801	Arahy.02	55569400
Marker802	Arahy.02	55638361
Marker804	Arahy.02	55832097
Marker806	Arahy.02	55945686
Marker810	Arahy.02	56376116
Marker811	Arahy.02	56376464
Marker812	Arahy.02	56646316
Marker813	Arahy.02	56708045
Marker814	Arahy.02	56879779
Marker817	Arahy.02	58001690
Marker819	Arahy.02	58700816
Marker820	Arahy.02	58751681
Marker822	Arahy.02	58985141
Marker823	Arahy.02	58990146
Marker826	Arahy.02	59181531
Marker830	Arahy.02	59804775
Marker832	Arahy.02	60394717
Marker835	Arahy.02	60613228
Marker836	Arahy.02	60617136
Marker837	Arahy.02	60827421
Marker838	Arahy.02	60928021
Marker843	Arahy.02	61597210
Marker844	Arahy.02	61617001
Marker846	Arahy.02	61644151
Marker847	Arahy.02	61732294
Marker848	Arahy.02	61889568
Marker851	Arahy.02	62636604
Marker852	Arahy.02	62648896
Marker857	Arahy.02	63855369
Marker860	Arahy.02	64328254
Marker863	Arahy.02	64742953
Marker865	Arahy.02	64762896
Marker867	Arahy.02	65064441
Marker869	Arahy.02	65211459
Marker870	Arahy.02	65251544
Marker878	Arahy.02	66765792
Marker879	Arahy.02	66769169
Marker880	Arahy.02	66880625
Marker884	Arahy.02	67380540
Marker885	Arahy.02	67478182
Marker893	Arahy.02	68387685
Marker898	Arahy.02	69274234
Marker899	Arahy.02	69417079
Marker904	Arahy.02	71087083
Marker908	Arahy.02	71478080
Marker909	Arahy.02	71499235
Marker912	Arahy.02	71754782
Marker914	Arahy.02	72093289
Marker916	Arahy.02	72145408
Marker920	Arahy.02	72641687
Marker931	Arahy.02	74004266
Marker932	Arahy.02	74177724
Marker935	Arahy.02	74298624
Marker936	Arahy.02	74306498
Marker938	Arahy.02	74692361
Marker940	Arahy.02	74859679
Marker943	Arahy.02	75294920
Marker945	Arahy.02	75492416
Marker946	Arahy.02	75492449
Marker947	Arahy.02	75782174
Marker948	Arahy.02	75793731
Marker950	Arahy.02	76485430
Marker951	Arahy.02	76485471
Marker952	Arahy.02	76485487
Marker954	Arahy.02	76554567
Marker955	Arahy.02	76723091
Marker956	Arahy.02	77132398
Marker958	Arahy.02	77534031
Marker962	Arahy.02	77772487
Marker963	Arahy.02	77877529
Marker965	Arahy.02	78036716
Marker966	Arahy.02	78036717
Marker967	Arahy.02	78227782
Marker968	Arahy.02	78278291
Marker972	Arahy.02	79086353
Marker977	Arahy.02	79930825
Marker978	Arahy.02	79958016
Marker979	Arahy.02	80348395
Marker981	Arahy.02	80565784
Marker982	Arahy.02	80611509
Marker985	Arahy.02	81215252
Marker986	Arahy.02	81330843
Marker987	Arahy.02	82389732
Marker988	Arahy.02	82487901
Marker989	Arahy.02	82541361
Marker990	Arahy.02	82721554
Marker997	Arahy.02	83374642
Marker1001	Arahy.02	83895118
Marker1009	Arahy.02	84699293
Marker1012	Arahy.02	85052076
Marker1016	Arahy.02	85614980
Marker1017	Arahy.02	85980107
Marker1018	Arahy.02	86036084
Marker1019	Arahy.02	86084170
Marker1020	Arahy.02	86214792
Marker1022	Arahy.02	86543071
Marker1024	Arahy.02	86917525
Marker1028	Arahy.02	87977491
Marker1032	Arahy.02	88317397
Marker1035	Arahy.02	88965457
Marker1036	Arahy.02	89146577
Marker1038	Arahy.02	89303256
Marker1041	Arahy.02	89331852
Marker1043	Arahy.02	89685769
Marker1055	Arahy.02	90632109
Marker1056	Arahy.02	90665983
Marker1057	Arahy.02	90805313
Marker1059	Arahy.02	91080000
Marker1060	Arahy.02	91080319
Marker1065	Arahy.02	92118134
Marker1074	Arahy.02	93212106
Marker1076	Arahy.02	93262716
Marker1078	Arahy.02	93526194
Marker1079	Arahy.02	93556342
Marker1081	Arahy.02	93691692
Marker1082	Arahy.02	93846515
Marker1083	Arahy.02	94039203
Marker1085	Arahy.02	94336014
Marker1086	Arahy.02	94389574
Marker1089	Arahy.02	94947640
Marker1090	Arahy.02	95021147
Marker1092	Arahy.02	95225655
Marker1096	Arahy.02	96089339
Marker1099	Arahy.02	96462283
Marker1106	Arahy.02	98774835
Marker1107	Arahy.02	98794713
Marker1108	Arahy.02	99111437
Marker1110	Arahy.02	99575456
Marker1112	Arahy.02	99656885
Marker1113	Arahy.02	99667732
Marker1155	Arahy.03	7107471
Marker1158	Arahy.03	7346448
Marker1162	Arahy.03	7658214
Marker1174	Arahy.03	7962964
Marker1179	Arahy.03	8714422
Marker1183	Arahy.03	9107525
Marker1184	Arahy.03	9123368
Marker1185	Arahy.03	9270854
Marker1187	Arahy.03	9390824
Marker1188	Arahy.03	9550412
Marker1189	Arahy.03	9572493
Marker1190	Arahy.03	9572849
Marker1195	Arahy.03	10246204
Marker1198	Arahy.03	10787464
Marker1199	Arahy.03	10905162
Marker1200	Arahy.03	11272199
Marker1201	Arahy.03	11307115
Marker1202	Arahy.03	11398117
Marker1204	Arahy.03	11694946
Marker1205	Arahy.03	11735770
Marker1209	Arahy.03	11940539
Marker1210	Arahy.03	11992480
Marker1211	Arahy.03	12245235
Marker1213	Arahy.03	12459717
Marker1215	Arahy.03	12535434
Marker1219	Arahy.03	12905700
Marker1222	Arahy.03	13948945
Marker1223	Arahy.03	13948956
Marker1225	Arahy.03	14410905
Marker1227	Arahy.03	15158662
Marker1229	Arahy.03	15293384
Marker1230	Arahy.03	15317444
Marker1231	Arahy.03	15651007
Marker1233	Arahy.03	16112456
Marker1234	Arahy.03	16275026
Marker1235	Arahy.03	16358033
Marker1236	Arahy.03	16447258
Marker1237	Arahy.03	16703585
Marker1238	Arahy.03	16703614
Marker1242	Arahy.03	17053121
Marker1268	Arahy.03	17262220
Marker1269	Arahy.03	17309336
Marker1271	Arahy.03	18432748
Marker1272	Arahy.03	18432780
Marker1276	Arahy.03	19102346
Marker1277	Arahy.03	19238972
Marker1278	Arahy.03	19291738
Marker1279	Arahy.03	19587030
Marker1280	Arahy.03	19629200
Marker1288	Arahy.03	20060228
Marker1292	Arahy.03	20316340
Marker1293	Arahy.03	20636672
Marker1294	Arahy.03	20835281
Marker1295	Arahy.03	20971869
Marker1297	Arahy.03	21018165
Marker1300	Arahy.03	21397530
Marker1317	Arahy.03	22344841
Marker1320	Arahy.03	22758537
Marker1321	Arahy.03	22868192
Marker1324	Arahy.03	23406467
Marker1325	Arahy.03	23747374
Marker1327	Arahy.03	23869510
Marker1328	Arahy.03	23890943
Marker1331	Arahy.03	24704553
Marker1332	Arahy.03	24704558
Marker1333	Arahy.03	24704569
Marker1338	Arahy.03	25421794
Marker1341	Arahy.03	26236911
Marker1342	Arahy.03	26309697
Marker1343	Arahy.03	26497862
Marker1352	Arahy.03	26928147
Marker1353	Arahy.03	27171116
Marker1358	Arahy.03	27581079
Marker1359	Arahy.03	28027494
Marker1362	Arahy.03	28212315
Marker1363	Arahy.03	28306024
Marker1364	Arahy.03	28494379
Marker1367	Arahy.03	28849221
Marker1368	Arahy.03	28936996
Marker1369	Arahy.03	29279939
Marker1371	Arahy.03	29455420
Marker1374	Arahy.03	29548419
Marker1376	Arahy.03	29669692
Marker1383	Arahy.03	30365350
Marker1388	Arahy.03	30829798
Marker1389	Arahy.03	30834542
Marker1390	Arahy.03	31020928
Marker1393	Arahy.03	31763679
Marker1394	Arahy.03	31907179
Marker1397	Arahy.03	32024687
Marker1398	Arahy.03	32056255
Marker1399	Arahy.03	32075329
Marker1401	Arahy.03	32220629
Marker1402	Arahy.03	32373895
Marker1405	Arahy.03	32993840
Marker1435	Arahy.03	33651622
Marker1456	Arahy.03	34006890
Marker1458	Arahy.03	34222242
Marker1460	Arahy.03	34420873
Marker1463	Arahy.03	34958626
Marker1464	Arahy.03	34958671
Marker1467	Arahy.03	35267396
Marker1468	Arahy.03	35297576
Marker1474	Arahy.03	36465747
Marker1476	Arahy.03	36633437
Marker1477	Arahy.03	36736274
Marker1483	Arahy.03	37430645
Marker1484	Arahy.03	37778010
Marker1485	Arahy.03	37785489
Marker1486	Arahy.03	37815883
Marker1487	Arahy.03	37877272
Marker1490	Arahy.03	38380569
Marker1491	Arahy.03	38399207
Marker1493	Arahy.03	38450049
Marker1498	Arahy.03	39435641
Marker1499	Arahy.03	39467161
Marker1500	Arahy.03	39876647
Marker1502	Arahy.03	40023333
Marker1505	Arahy.03	40255735
Marker1506	Arahy.03	40535207
Marker1507	Arahy.03	40664077
Marker1508	Arahy.03	40777698
Marker1509	Arahy.03	40812422
Marker1511	Arahy.03	41096962
Marker1513	Arahy.03	41343599
Marker1514	Arahy.03	41366804
Marker1518	Arahy.03	41661305
Marker1524	Arahy.03	42120640
Marker1525	Arahy.03	42152532
Marker1528	Arahy.03	42289722
Marker1529	Arahy.03	42372237
Marker1530	Arahy.03	42560405
Marker1536	Arahy.03	43252137
Marker1541	Arahy.03	43521791
Marker1546	Arahy.03	44349105
Marker1553	Arahy.03	45572865
Marker1554	Arahy.03	45871491
Marker1557	Arahy.03	45956195
Marker1561	Arahy.03	46092557
Marker1563	Arahy.03	46254969
Marker1565	Arahy.03	46495562
Marker1571	Arahy.03	46964899
Marker1572	Arahy.03	46964900
Marker1576	Arahy.03	47338030
Marker1582	Arahy.03	47770723
Marker1583	Arahy.03	47878284
Marker1588	Arahy.03	48695315
Marker1590	Arahy.03	48969702
Marker1593	Arahy.03	49727921
Marker1594	Arahy.03	49783173
Marker1630	Arahy.03	52143857
Marker1632	Arahy.03	52719665
Marker1806	Arahy.03	64885935
Marker1807	Arahy.03	64886151
Marker1815	Arahy.03	65705948
Marker1822	Arahy.03	66653880
Marker1825	Arahy.03	66800193
Marker1828	Arahy.03	66959934
Marker1849	Arahy.03	69766098
Marker1850	Arahy.03	69790282
Marker1853	Arahy.03	70127083
Marker1873	Arahy.03	73077474
Marker1882	Arahy.03	74040628
Marker1883	Arahy.03	74253242
Marker1891	Arahy.03	75065634
Marker1908	Arahy.03	77136667
Marker2007	Arahy.03	88547168
Marker2061	Arahy.03	95376398
Marker2062	Arahy.03	95413420
Marker2063	Arahy.03	95436596
Marker2101	Arahy.03	99124772
Marker2136	Arahy.03	102475616
Marker2219	Arahy.03	113673858
Marker2220	Arahy.03	113677099
Marker2243	Arahy.03	114658544
Marker2245	Arahy.03	114824213
Marker2252	Arahy.03	115670860
Marker2258	Arahy.03	116430812
Marker2283	Arahy.03	119173363
Marker2306	Arahy.03	121764603
Marker2309	Arahy.03	122704287
Marker2313	Arahy.03	122962277
Marker2318	Arahy.03	123409870
Marker2321	Arahy.03	123730357
Marker2324	Arahy.03	124136675
Marker2325	Arahy.03	124136676
Marker2326	Arahy.03	124310133
Marker2330	Arahy.03	124707177
Marker2331	Arahy.03	124994321
Marker2339	Arahy.03	125647057
Marker2341	Arahy.03	125713001
Marker2350	Arahy.03	127187554
Marker2355	Arahy.03	127389766
Marker2364	Arahy.03	128217295
Marker2367	Arahy.03	128809739
Marker2368	Arahy.03	128849987
Marker2372	Arahy.03	129141759
Marker2376	Arahy.03	129189084
Marker2383	Arahy.03	130016273
Marker2387	Arahy.03	130392605
Marker2394	Arahy.03	130927940
Marker2395	Arahy.03	131122667
Marker2399	Arahy.03	132172263
Marker2401	Arahy.03	132417444
Marker2402	Arahy.03	132699853
Marker2403	Arahy.03	133343289
Marker2405	Arahy.03	133418221
Marker2406	Arahy.03	133445213
Marker2407	Arahy.03	133457769
Marker2417	Arahy.03	134048103
Marker2418	Arahy.03	134133411
Marker2420	Arahy.03	134196367
Marker2424	Arahy.03	135087932
Marker2426	Arahy.03	135308469
Marker2439	Arahy.03	136181944
Marker2440	Arahy.03	136250932
Marker2445	Arahy.03	136526553
Marker2446	Arahy.03	136554839
Marker2447	Arahy.03	136581675
Marker2450	Arahy.03	137154710
Marker2452	Arahy.03	137370145
Marker2453	Arahy.03	137506678
Marker2454	Arahy.03	137507249
Marker2456	Arahy.03	137817163
Marker2457	Arahy.03	137973142
Marker2458	Arahy.03	137973143
Marker2459	Arahy.03	137973144
Marker2464	Arahy.03	138608487
Marker2466	Arahy.03	138879739
Marker2467	Arahy.03	138929489
Marker2468	Arahy.03	138979765
Marker2469	Arahy.03	139125051
Marker2470	Arahy.03	139125055
Marker2471	Arahy.03	139125064
Marker2473	Arahy.03	139937315
Marker2475	Arahy.03	140152055
Marker2476	Arahy.03	140398246
Marker2477	Arahy.03	140814360
Marker2481	Arahy.03	141017605
Marker2486	Arahy.03	141262382
Marker2488	Arahy.03	141541843
Marker2489	Arahy.03	141648857
Marker2492	Arahy.03	141825311
Marker2493	Arahy.03	141825344
Marker2494	Arahy.03	141825345
Marker2500	Arahy.03	143305266
Marker2501	Arahy.03	143353974
Marker2505	Arahy.04	161361
Marker2509	Arahy.04	772757
Marker2510	Arahy.04	946341
Marker2514	Arahy.04	2319211
Marker2517	Arahy.04	3862133
Marker2518	Arahy.04	3948241
Marker2519	Arahy.04	3948319
Marker2520	Arahy.04	3972650
Marker2522	Arahy.04	4124418
Marker2533	Arahy.04	5020565
Marker2534	Arahy.04	5173523
Marker2539	Arahy.04	5674598
Marker2546	Arahy.04	6795938
Marker2589	Arahy.04	13952727
Marker2599	Arahy.04	14487473
Marker2636	Arahy.04	20280595
Marker2637	Arahy.04	20563152
Marker2661	Arahy.04	24235302
Marker2695	Arahy.04	29118569
Marker2724	Arahy.04	33510436
Marker2755	Arahy.04	39025770
Marker2764	Arahy.04	39999615
Marker2768	Arahy.04	40203166
Marker2770	Arahy.04	40777636
Marker2784	Arahy.04	43165890
Marker2785	Arahy.04	43454323
Marker2795	Arahy.04	44502721
Marker2811	Arahy.04	46372309
Marker2827	Arahy.04	47871364
Marker2835	Arahy.04	48734579
Marker2863	Arahy.04	51546020
Marker2877	Arahy.04	53041568
Marker2911	Arahy.04	57523735
Marker3128	Arahy.04	62331772
Marker3131	Arahy.04	62694055
Marker3148	Arahy.04	64500729
Marker3150	Arahy.04	64926168
Marker3174	Arahy.04	67908520
Marker3182	Arahy.04	69609111
Marker3240	Arahy.04	75180316
Marker3261	Arahy.04	77318954
Marker3270	Arahy.04	79305221
Marker3281	Arahy.04	80677033
Marker3285	Arahy.04	81235084
Marker3286	Arahy.04	81245386
Marker3296	Arahy.04	81760271
Marker3305	Arahy.04	82755181
Marker3313	Arahy.04	84370402
Marker3354	Arahy.04	90717864
Marker3373	Arahy.04	92144712
Marker3385	Arahy.04	94325711
Marker3397	Arahy.04	95820417
Marker3437	Arahy.04	99654187
Marker3438	Arahy.04	99731297
Marker3443	Arahy.04	100929053
Marker3444	Arahy.04	100960825
Marker3446	Arahy.04	101463004
Marker3462	Arahy.04	106005651
Marker3467	Arahy.04	107300076
Marker3471	Arahy.04	107898424
Marker3487	Arahy.04	110554511
Marker3493	Arahy.04	111146699
Marker3494	Arahy.04	111174810
Marker3495	Arahy.04	111400447
Marker3499	Arahy.04	112151057
Marker3508	Arahy.04	113011837
Marker3511	Arahy.04	114130267
Marker3519	Arahy.04	115385973
Marker3522	Arahy.04	115744547
Marker3525	Arahy.04	116439530
Marker3529	Arahy.04	117012027
Marker3539	Arahy.04	118082851
Marker3541	Arahy.04	118289903
Marker3544	Arahy.04	118979399
Marker3545	Arahy.04	118979706
Marker3546	Arahy.04	119223087
Marker3549	Arahy.04	119713231
Marker3550	Arahy.04	119778649
Marker3551	Arahy.04	119781326
Marker3552	Arahy.04	120191614
Marker3554	Arahy.04	120312860
Marker3556	Arahy.04	120488006
Marker3560	Arahy.04	120836186
Marker3565	Arahy.04	121836970
Marker3566	Arahy.04	121901634
Marker3567	Arahy.04	121932524
Marker3636	Arahy.05	12975734
Marker3642	Arahy.05	14182360
Marker3653	Arahy.05	17537110
Marker3669	Arahy.05	20201575
Marker3686	Arahy.05	26186975
Marker3710	Arahy.05	35436082
Marker3711	Arahy.05	35600219
Marker3713	Arahy.05	35754060
Marker3714	Arahy.05	36174146
Marker3716	Arahy.05	36197404
Marker3718	Arahy.05	36354511
Marker3719	Arahy.05	36466530
Marker3720	Arahy.05	36559335
Marker3721	Arahy.05	36615122
Marker3724	Arahy.05	36685451
Marker3725	Arahy.05	36806445
Marker3728	Arahy.05	37162279
Marker3730	Arahy.05	37298007
Marker3736	Arahy.05	37500863
Marker3739	Arahy.05	37750195
Marker3740	Arahy.05	37830263
Marker3744	Arahy.05	38181281
Marker3746	Arahy.05	38293372
Marker3761	Arahy.05	42500765
Marker3764	Arahy.05	43015993
Marker3766	Arahy.05	43260972
Marker3767	Arahy.05	43624252
Marker3768	Arahy.05	43676289
Marker3772	Arahy.05	44244329
Marker3774	Arahy.05	44459650
Marker3775	Arahy.05	44644891
Marker3777	Arahy.05	44758905
Marker3778	Arahy.05	44824440
Marker3780	Arahy.05	44932363
Marker3781	Arahy.05	45210747
Marker3782	Arahy.05	45355727
Marker3786	Arahy.05	45508824
Marker3788	Arahy.05	45751680
Marker3793	Arahy.05	46309112
Marker3794	Arahy.05	46440692
Marker3795	Arahy.05	46455913
Marker3796	Arahy.05	46624936
Marker3798	Arahy.05	46787182
Marker3800	Arahy.05	47208395
Marker3801	Arahy.05	47489995
Marker3803	Arahy.05	47685798
Marker3806	Arahy.05	47982470
Marker3807	Arahy.05	48019643
Marker3810	Arahy.05	48289360
Marker3813	Arahy.05	48475846
Marker3816	Arahy.05	48657898
Marker3819	Arahy.05	49054643
Marker3820	Arahy.05	49079576
Marker3821	Arahy.05	49113258
Marker3826	Arahy.05	49637812
Marker3827	Arahy.05	49643916
Marker3828	Arahy.05	49739735
Marker3829	Arahy.05	49887886
Marker3830	Arahy.05	50029267
Marker3834	Arahy.05	50428051
Marker3835	Arahy.05	50469285
Marker3837	Arahy.05	50550545
Marker3839	Arahy.05	50674071
Marker3846	Arahy.05	50805934
Marker3847	Arahy.05	50880225
Marker3849	Arahy.05	51113414
Marker3854	Arahy.05	51721315
Marker3855	Arahy.05	51727858
Marker3857	Arahy.05	51844862
Marker3862	Arahy.05	52310456
Marker3863	Arahy.05	52315149
Marker3867	Arahy.05	52704396
Marker3870	Arahy.05	53201909
Marker3874	Arahy.05	54241046
Marker3878	Arahy.05	55062837
Marker3883	Arahy.05	55478432
Marker3884	Arahy.05	55790414
Marker3885	Arahy.05	55862674
Marker3886	Arahy.05	55987607
Marker3887	Arahy.05	56094469
Marker3889	Arahy.05	56549820
Marker3891	Arahy.05	56725693
Marker3893	Arahy.05	57126098
Marker3895	Arahy.05	57344664
Marker3897	Arahy.05	57560138
Marker3898	Arahy.05	57585782
Marker3901	Arahy.05	58359453
Marker3903	Arahy.05	58956400
Marker3907	Arahy.05	59831519
Marker3909	Arahy.05	59948585
Marker3912	Arahy.05	60647759
Marker3913	Arahy.05	60829767
Marker3915	Arahy.05	61516234
Marker3918	Arahy.05	62047766
Marker3920	Arahy.05	62287570
Marker3921	Arahy.05	62479855
Marker3922	Arahy.05	62510265
Marker3923	Arahy.05	62577310
Marker3924	Arahy.05	62629919
Marker3925	Arahy.05	62955886
Marker3928	Arahy.05	63109686
Marker3930	Arahy.05	63509339
Marker3933	Arahy.05	63706119
Marker3938	Arahy.05	64106177
Marker3941	Arahy.05	64389445
Marker3942	Arahy.05	64527407
Marker3943	Arahy.05	64529920
Marker3945	Arahy.05	64627618
Marker3997	Arahy.05	65701463
Marker3998	Arahy.05	65701464
Marker4001	Arahy.05	65755703
Marker4003	Arahy.05	65818342
Marker4006	Arahy.05	65920123
Marker4007	Arahy.05	65966922
Marker4009	Arahy.05	66424446
Marker4010	Arahy.05	66613379
Marker4011	Arahy.05	66666042
Marker4026	Arahy.05	67231420
Marker4027	Arahy.05	67236665
Marker4029	Arahy.05	67285928
Marker4042	Arahy.05	67689197
Marker4043	Arahy.05	67751424
Marker4044	Arahy.05	67831233
Marker4047	Arahy.05	68018906
Marker4048	Arahy.05	68375088
Marker4050	Arahy.05	69045796
Marker4052	Arahy.05	69188216
Marker4053	Arahy.05	69419343
Marker4054	Arahy.05	69522434
Marker4056	Arahy.05	69559010
Marker4057	Arahy.05	69798971
Marker4058	Arahy.05	69935275
Marker4070	Arahy.05	71168034
Marker4075	Arahy.05	71776292
Marker4076	Arahy.05	71975150
Marker4079	Arahy.05	72294676
Marker4081	Arahy.05	72648255
Marker4083	Arahy.05	73052394
Marker4087	Arahy.05	73192705
Marker4089	Arahy.05	73804057
Marker4091	Arahy.05	73892515
Marker4092	Arahy.05	73924083
Marker4093	Arahy.05	74151645
Marker4097	Arahy.05	74388156
Marker4098	Arahy.05	74409813
Marker4100	Arahy.05	74712184
Marker4105	Arahy.05	75406764
Marker4110	Arahy.05	76048045
Marker4112	Arahy.05	76265870
Marker4113	Arahy.05	76272355
Marker4114	Arahy.05	76798748
Marker4115	Arahy.05	76909354
Marker4116	Arahy.05	76956193
Marker4118	Arahy.05	77284448
Marker4121	Arahy.05	77953538
Marker4124	Arahy.05	78160323
Marker4125	Arahy.05	78201018
Marker4127	Arahy.05	78491468
Marker4128	Arahy.05	78595224
Marker4129	Arahy.05	78595283
Marker4130	Arahy.05	78607868
Marker4131	Arahy.05	78618319
Marker4132	Arahy.05	78738810
Marker4133	Arahy.05	78741079
Marker4134	Arahy.05	78751122
Marker4135	Arahy.05	78842823
Marker4136	Arahy.05	78861681
Marker4137	Arahy.05	78947466
Marker4140	Arahy.05	79135173
Marker4141	Arahy.05	79137447
Marker4145	Arahy.05	79456810
Marker4148	Arahy.05	79594277
Marker4149	Arahy.05	79746229
Marker4156	Arahy.05	80655995
Marker4159	Arahy.05	81095774
Marker4160	Arahy.05	81228444
Marker4162	Arahy.05	81460230
Marker4164	Arahy.05	81711254
Marker4168	Arahy.05	81882390
Marker4170	Arahy.05	81927756
Marker4172	Arahy.05	82630527
Marker4173	Arahy.05	83430126
Marker4175	Arahy.05	83627337
Marker4176	Arahy.05	83872875
Marker4177	Arahy.05	83927112
Marker4179	Arahy.05	83985772
Marker4180	Arahy.05	83989183
Marker4182	Arahy.05	84041874
Marker4183	Arahy.05	84471518
Marker4185	Arahy.05	84933418
Marker4187	Arahy.05	85027502
Marker4188	Arahy.05	85083581
Marker4191	Arahy.05	85350248
Marker4196	Arahy.05	86177888
Marker4198	Arahy.05	86549535
Marker4200	Arahy.05	86790765
Marker4201	Arahy.05	87599896
Marker4205	Arahy.05	88445087
Marker4206	Arahy.05	88570011
Marker4207	Arahy.05	88803314
Marker4219	Arahy.05	89310058
Marker4220	Arahy.05	89465447
Marker4221	Arahy.05	89527373
Marker4232	Arahy.05	89834778
Marker4235	Arahy.05	90019454
Marker4238	Arahy.05	90305663
Marker4239	Arahy.05	90359598
Marker4241	Arahy.05	90602314
Marker4245	Arahy.05	91244687
Marker4246	Arahy.05	91298730
Marker4249	Arahy.05	91514737
Marker4251	Arahy.05	91892553
Marker4252	Arahy.05	92106743
Marker4257	Arahy.05	92789633
Marker4259	Arahy.05	93652005
Marker4260	Arahy.05	93844063
Marker4264	Arahy.05	94176557
Marker4266	Arahy.05	94692256
Marker4328	Arahy.05	113474710
Marker4334	Arahy.05	114823906
Marker4356	Arahy.06	361966
Marker4358	Arahy.06	686157
Marker4364	Arahy.06	1489157
Marker4366	Arahy.06	1628915
Marker4367	Arahy.06	2341029
Marker4375	Arahy.06	3661168
Marker4383	Arahy.06	7191402
Marker4384	Arahy.06	7325046
Marker4387	Arahy.06	8106603
Marker4389	Arahy.06	8969528
Marker4393	Arahy.06	10302633
Marker4394	Arahy.06	10325100
Marker4402	Arahy.06	10489429
Marker4403	Arahy.06	10495213
Marker4404	Arahy.06	10528706
Marker4405	Arahy.06	10549098
Marker4412	Arahy.06	11478740
Marker4415	Arahy.06	12446135
Marker4416	Arahy.06	12498886
Marker4430	Arahy.06	15307829
Marker4431	Arahy.06	15337130
Marker4432	Arahy.06	15337415
Marker4435	Arahy.06	16232966
Marker4436	Arahy.06	16235135
Marker4441	Arahy.06	16671190
Marker4443	Arahy.06	16828563
Marker4444	Arahy.06	16872521
Marker4446	Arahy.06	17127556
Marker4448	Arahy.06	17957199
Marker4452	Arahy.06	18485245
Marker4455	Arahy.06	18886231
Marker4463	Arahy.06	19759032
Marker4464	Arahy.06	20047239
Marker4465	Arahy.06	20087951
Marker4472	Arahy.06	20660488
Marker4473	Arahy.06	20738192
Marker4479	Arahy.06	21539202
Marker4480	Arahy.06	21927213
Marker4481	Arahy.06	21980051
Marker4482	Arahy.06	22283033
Marker4485	Arahy.06	22855766
Marker4489	Arahy.06	23257984
Marker4491	Arahy.06	23345297
Marker4492	Arahy.06	23414031
Marker4497	Arahy.06	24975144
Marker4501	Arahy.06	25459217
Marker4502	Arahy.06	25488605
Marker4503	Arahy.06	25501065
Marker4505	Arahy.06	26250085
Marker4507	Arahy.06	26958778
Marker4509	Arahy.06	27244340
Marker4510	Arahy.06	27281411
Marker4512	Arahy.06	27436463
Marker4514	Arahy.06	27949333
Marker4516	Arahy.06	28603545
Marker4519	Arahy.06	28928609
Marker4521	Arahy.06	29121342
Marker4524	Arahy.06	29451293
Marker4548	Arahy.06	31548931
Marker4549	Arahy.06	31846190
Marker4550	Arahy.06	32233158
Marker4551	Arahy.06	32496646
Marker4557	Arahy.06	33621634
Marker4559	Arahy.06	33966055
Marker4562	Arahy.06	34614057
Marker4563	Arahy.06	34647446
Marker4567	Arahy.06	35068426
Marker4569	Arahy.06	35899198
Marker4570	Arahy.06	36320307
Marker4571	Arahy.06	36608382
Marker4583	Arahy.06	39143896
Marker4584	Arahy.06	39221850
Marker4586	Arahy.06	39255303
Marker4588	Arahy.06	39316384
Marker4700	Arahy.06	41305076
Marker4701	Arahy.06	41724281
Marker4702	Arahy.06	41725957
Marker4703	Arahy.06	41728036
Marker4705	Arahy.06	42046407
Marker4706	Arahy.06	42322411
Marker4707	Arahy.06	42857460
Marker4709	Arahy.06	43202274
Marker4710	Arahy.06	43230972
Marker4714	Arahy.06	43753865
Marker4716	Arahy.06	43756888
Marker4719	Arahy.06	44000098
Marker4721	Arahy.06	44068811
Marker4722	Arahy.06	44334367
Marker4726	Arahy.06	45244686
Marker4728	Arahy.06	45644960
Marker4730	Arahy.06	45685454
Marker4731	Arahy.06	45935779
Marker4732	Arahy.06	45962493
Marker4734	Arahy.06	46484298
Marker4735	Arahy.06	46489201
Marker4737	Arahy.06	46729098
Marker4739	Arahy.06	47014692
Marker4742	Arahy.06	47414800
Marker4743	Arahy.06	47521810
Marker4744	Arahy.06	47568589
Marker4745	Arahy.06	48136025
Marker4746	Arahy.06	48273257
Marker4750	Arahy.06	49101375
Marker4751	Arahy.06	49188215
Marker4752	Arahy.06	49649812
Marker4753	Arahy.06	50037548
Marker4754	Arahy.06	50037790
Marker4755	Arahy.06	50043649
Marker4756	Arahy.06	50233125
Marker4759	Arahy.06	50877650
Marker4764	Arahy.06	51157088
Marker4765	Arahy.06	51221979
Marker4766	Arahy.06	51630371
Marker4768	Arahy.06	51916820
Marker4774	Arahy.06	52833723
Marker4775	Arahy.06	52882491
Marker4777	Arahy.06	53230804
Marker4778	Arahy.06	53402647
Marker4786	Arahy.06	53802661
Marker4788	Arahy.06	53852435
Marker4789	Arahy.06	53902969
Marker4801	Arahy.06	54763516
Marker4802	Arahy.06	54905455
Marker4927	Arahy.06	55629472
Marker4928	Arahy.06	55629473
Marker5040	Arahy.06	56211873
Marker5041	Arahy.06	56438076
Marker5043	Arahy.06	56587476
Marker5064	Arahy.06	57816336
Marker5065	Arahy.06	57858247
Marker5067	Arahy.06	58044177
Marker5069	Arahy.06	58501610
Marker5072	Arahy.06	59084346
Marker5074	Arahy.06	59433346
Marker5077	Arahy.06	59765916
Marker5079	Arahy.06	60036865
Marker5080	Arahy.06	60070442
Marker5081	Arahy.06	60070493
Marker5083	Arahy.06	60175218
Marker5084	Arahy.06	60196033
Marker5085	Arahy.06	60196365
Marker5086	Arahy.06	60202474
Marker5087	Arahy.06	60244397
Marker5089	Arahy.06	60446055
Marker5090	Arahy.06	60546901
Marker5091	Arahy.06	60898055
Marker5094	Arahy.06	61720440
Marker5095	Arahy.06	61860988
Marker5099	Arahy.06	62327999
Marker5100	Arahy.06	62452987
Marker5101	Arahy.06	62452997
Marker5102	Arahy.06	62458428
Marker5103	Arahy.06	62622829
Marker5104	Arahy.06	62642966
Marker5107	Arahy.06	63077331
Marker5108	Arahy.06	63141870
Marker5109	Arahy.06	63437714
Marker5110	Arahy.06	63601358
Marker5111	Arahy.06	63986417
Marker5112	Arahy.06	64092766
Marker5113	Arahy.06	64092801
Marker5114	Arahy.06	64133316
Marker5116	Arahy.06	64440903
Marker5118	Arahy.06	64539654
Marker5120	Arahy.06	64924776
Marker5121	Arahy.06	64942737
Marker5123	Arahy.06	65049049
Marker5124	Arahy.06	65134316
Marker5125	Arahy.06	65805472
Marker5127	Arahy.06	65992686
Marker5131	Arahy.06	66406959
Marker5132	Arahy.06	66409949
Marker5134	Arahy.06	67069236
Marker5137	Arahy.06	67283355
Marker5138	Arahy.06	67482637
Marker5139	Arahy.06	67667854
Marker5141	Arahy.06	67994621
Marker5145	Arahy.06	68173814
Marker5146	Arahy.06	68766178
Marker5147	Arahy.06	69183751
Marker5156	Arahy.06	70784318
Marker5157	Arahy.06	70907756
Marker5161	Arahy.06	71228520
Marker5165	Arahy.06	71901848
Marker5167	Arahy.06	72087948
Marker5171	Arahy.06	72713372
Marker5178	Arahy.06	73343653
Marker5179	Arahy.06	73459288
Marker5183	Arahy.06	73665301
Marker5184	Arahy.06	73706573
Marker5185	Arahy.06	73797925
Marker5187	Arahy.06	74404882
Marker5189	Arahy.06	74851572
Marker5190	Arahy.06	75072752
Marker5194	Arahy.06	75192025
Marker5197	Arahy.06	76104989
Marker5198	Arahy.06	76383141
Marker5200	Arahy.06	76564352
Marker5201	Arahy.06	76659039
Marker5202	Arahy.06	76867993
Marker5203	Arahy.06	76992799
Marker5205	Arahy.06	77122072
Marker5208	Arahy.06	77842965
Marker5210	Arahy.06	78261469
Marker5212	Arahy.06	78389192
Marker5213	Arahy.06	78568943
Marker5218	Arahy.06	79138621
Marker5220	Arahy.06	79257837
Marker5222	Arahy.06	79437899
Marker5223	Arahy.06	79624023
Marker5226	Arahy.06	79766410
Marker5227	Arahy.06	79825242
Marker5228	Arahy.06	79970712
Marker5229	Arahy.06	79970721
Marker5230	Arahy.06	80289655
Marker5233	Arahy.06	80561835
Marker5234	Arahy.06	80562145
Marker5235	Arahy.06	80886470
Marker5236	Arahy.06	80979103
Marker5237	Arahy.06	81046642
Marker5238	Arahy.06	81270453
Marker5239	Arahy.06	81287365
Marker5240	Arahy.06	81287389
Marker5241	Arahy.06	81330301
Marker5243	Arahy.06	81791547
Marker5245	Arahy.06	81882365
Marker5246	Arahy.06	81941194
Marker5250	Arahy.06	82728335
Marker5290	Arahy.06	96284877
Marker5292	Arahy.06	100408503
Marker5300	Arahy.06	103075962
Marker5308	Arahy.06	104492013
Marker5311	Arahy.06	105154072
Marker5312	Arahy.06	105241765
Marker5314	Arahy.06	105575845
Marker5324	Arahy.06	106937420
Marker5327	Arahy.06	107041262
Marker5328	Arahy.06	107317261
Marker5331	Arahy.06	107779936
Marker5332	Arahy.06	107936005
Marker5333	Arahy.06	108376237
Marker5335	Arahy.06	108433621
Marker5336	Arahy.06	108461726
Marker5337	Arahy.06	108521606
Marker5339	Arahy.06	108962974
Marker5340	Arahy.06	109202580
Marker5345	Arahy.06	110496370
Marker5348	Arahy.06	110702874
Marker5349	Arahy.06	110804509
Marker5353	Arahy.06	110986127
Marker5360	Arahy.06	111697118
Marker5368	Arahy.07	1142488
Marker5369	Arahy.07	1155785
Marker5370	Arahy.07	1285304
Marker5371	Arahy.07	1285312
Marker5374	Arahy.07	1497397
Marker5376	Arahy.07	1785855
Marker5386	Arahy.07	4070600
Marker5390	Arahy.07	4731961
Marker5391	Arahy.07	4731970
Marker5392	Arahy.07	4731974
Marker5393	Arahy.07	4731980
Marker5394	Arahy.07	4731983
Marker5395	Arahy.07	4765720
Marker5396	Arahy.07	4868008
Marker5403	Arahy.07	8274827
Marker5404	Arahy.07	8388858
Marker5405	Arahy.07	8710314
Marker5406	Arahy.07	8817351
Marker5409	Arahy.07	9043528
Marker5412	Arahy.07	9280327
Marker5415	Arahy.07	9648971
Marker5416	Arahy.07	9927437
Marker5417	Arahy.07	10001915
Marker5418	Arahy.07	10248551
Marker5419	Arahy.07	10620708
Marker5420	Arahy.07	10620712
Marker5421	Arahy.07	10831811
Marker5423	Arahy.07	11044332
Marker5424	Arahy.07	11149082
Marker5426	Arahy.07	11407218
Marker5427	Arahy.07	11446555
Marker5433	Arahy.07	12615524
Marker5434	Arahy.07	13156022
Marker5435	Arahy.07	13219545
Marker5438	Arahy.07	13695875
Marker5440	Arahy.07	13922710
Marker5441	Arahy.07	13970632
Marker5443	Arahy.07	14539976
Marker5444	Arahy.07	14584841
Marker5451	Arahy.07	15587540
Marker5452	Arahy.07	15679626
Marker5453	Arahy.07	15852723
Marker5458	Arahy.07	16464767
Marker5464	Arahy.07	17380395
Marker5465	Arahy.07	17455944
Marker5469	Arahy.07	18567661
Marker5471	Arahy.07	18579477
Marker5474	Arahy.07	19075478
Marker5479	Arahy.07	20117090
Marker5482	Arahy.07	20638617
Marker5483	Arahy.07	20790930
Marker5485	Arahy.07	20964200
Marker5489	Arahy.07	21656914
Marker5491	Arahy.07	21753746
Marker5493	Arahy.07	22101189
Marker5494	Arahy.07	22110068
Marker5495	Arahy.07	22240215
Marker5531	Arahy.07	22659243
Marker5535	Arahy.07	22666482
Marker5577	Arahy.07	22776507
Marker5601	Arahy.07	22870701
Marker5602	Arahy.07	22870702
Marker5613	Arahy.07	23864375
Marker5614	Arahy.07	23994372
Marker5615	Arahy.07	24056339
Marker5622	Arahy.07	24862151
Marker5628	Arahy.07	25826442
Marker5629	Arahy.07	26292995
Marker5630	Arahy.07	26586084
Marker5633	Arahy.07	27097965
Marker5635	Arahy.07	27295336
Marker5636	Arahy.07	27379809
Marker5637	Arahy.07	27513400
Marker5644	Arahy.07	28449278
Marker5645	Arahy.07	28458259
Marker5646	Arahy.07	28602363
Marker5653	Arahy.07	29381843
Marker5656	Arahy.07	29884120
Marker5658	Arahy.07	30236566
Marker5660	Arahy.07	30546353
Marker5661	Arahy.07	30619695
Marker5665	Arahy.07	31276868
Marker5668	Arahy.07	31647526
Marker5669	Arahy.07	31728333
Marker5671	Arahy.07	31877268
Marker5672	Arahy.07	32043277
Marker5675	Arahy.07	32467303
Marker5690	Arahy.07	39175112
Marker5705	Arahy.07	46360745
Marker5741	Arahy.07	63624253
Marker5744	Arahy.07	65253238
Marker5765	Arahy.07	73227004
Marker5767	Arahy.07	73635031
Marker5768	Arahy.07	73764201
Marker5770	Arahy.07	74013275
Marker5771	Arahy.07	74432009
Marker5776	Arahy.07	74839349
Marker5777	Arahy.07	74875716
Marker5778	Arahy.07	74936297
Marker5779	Arahy.07	74957596
Marker5780	Arahy.07	74957859
Marker5785	Arahy.07	75901067
Marker5814	Arahy.07	78413847
Marker5817	Arahy.07	79296795
Marker5818	Arahy.07	79459814
Marker5819	Arahy.07	79498044
Marker5820	Arahy.07	79543388
Marker5821	Arahy.07	79554312
Marker5822	Arahy.07	79916054
Marker5825	Arahy.08	178809
Marker5830	Arahy.08	580117
Marker5831	Arahy.08	715495
Marker5832	Arahy.08	819395
Marker5833	Arahy.08	819996
Marker5836	Arahy.08	1045802
Marker5837	Arahy.08	1230586
Marker5838	Arahy.08	1270436
Marker5861	Arahy.08	8247729
Marker5879	Arahy.08	11200558
Marker5884	Arahy.08	11298459
Marker5893	Arahy.08	12524950
Marker5895	Arahy.08	12564156
Marker5896	Arahy.08	12908737
Marker5900	Arahy.08	12989221
Marker5901	Arahy.08	13379866
Marker5902	Arahy.08	13753633
Marker5903	Arahy.08	13933938
Marker5907	Arahy.08	14109352
Marker5908	Arahy.08	14150224
Marker5909	Arahy.08	14241879
Marker5910	Arahy.08	14290137
Marker5914	Arahy.08	14761574
Marker5915	Arahy.08	14958464
Marker5917	Arahy.08	15007457
Marker5920	Arahy.08	15212235
Marker5921	Arahy.08	15237004
Marker5925	Arahy.08	15478407
Marker5927	Arahy.08	15768897
Marker5930	Arahy.08	16148694
Marker5932	Arahy.08	16235806
Marker5933	Arahy.08	16375004
Marker5934	Arahy.08	16376540
Marker5935	Arahy.08	16432732
Marker5937	Arahy.08	16476972
Marker5940	Arahy.08	16651117
Marker5942	Arahy.08	16704555
Marker5943	Arahy.08	16726557
Marker5944	Arahy.08	17037339
Marker5947	Arahy.08	17350082
Marker5949	Arahy.08	17548365
Marker5950	Arahy.08	17644792
Marker5952	Arahy.08	17759087
Marker5956	Arahy.08	18409699
Marker5957	Arahy.08	18679001
Marker5958	Arahy.08	18938738
Marker5960	Arahy.08	19383967
Marker5962	Arahy.08	19519021
Marker5984	Arahy.08	19844428
Marker5996	Arahy.08	20149019
Marker6002	Arahy.08	20352997
Marker6013	Arahy.08	20421160
Marker6017	Arahy.08	20991081
Marker6018	Arahy.08	21386258
Marker6019	Arahy.08	21769415
Marker6020	Arahy.08	21774027
Marker6021	Arahy.08	21923192
Marker6022	Arahy.08	22106186
Marker6026	Arahy.08	22290329
Marker6028	Arahy.08	22307232
Marker6029	Arahy.08	22307543
Marker6030	Arahy.08	22307544
Marker6032	Arahy.08	22361925
Marker6036	Arahy.08	22400740
Marker6085	Arahy.08	24423335
Marker6087	Arahy.08	24800840
Marker6089	Arahy.08	25213265
Marker6097	Arahy.08	25292084
Marker6100	Arahy.08	25763135
Marker6104	Arahy.08	26880738
Marker6105	Arahy.08	26952928
Marker6108	Arahy.08	27282358
Marker6109	Arahy.08	27505997
Marker6110	Arahy.08	27606777
Marker6112	Arahy.08	27743435
Marker6113	Arahy.08	27743727
Marker6114	Arahy.08	28085290
Marker6116	Arahy.08	28292639
Marker6120	Arahy.08	28391193
Marker6121	Arahy.08	28630493
Marker6124	Arahy.08	28715560
Marker6130	Arahy.08	29197579
Marker6133	Arahy.08	29400747
Marker6135	Arahy.08	29793758
Marker6136	Arahy.08	29795929
Marker6137	Arahy.08	29883388
Marker6138	Arahy.08	29931557
Marker6140	Arahy.08	30148129
Marker6142	Arahy.08	30423620
Marker6143	Arahy.08	30602215
Marker6146	Arahy.08	31214697
Marker6151	Arahy.08	31958709
Marker6153	Arahy.08	32293771
Marker6154	Arahy.08	32324494
Marker6163	Arahy.08	33004691
Marker6166	Arahy.08	33266950
Marker6170	Arahy.08	33619353
Marker6172	Arahy.08	33720338
Marker6173	Arahy.08	33732395
Marker6174	Arahy.08	33858278
Marker6176	Arahy.08	34000338
Marker6178	Arahy.08	34137036
Marker6179	Arahy.08	34396293
Marker6182	Arahy.08	34633753
Marker6184	Arahy.08	34692959
Marker6188	Arahy.08	35410493
Marker6189	Arahy.08	35631300
Marker6190	Arahy.08	35664607
Marker6192	Arahy.08	35725754
Marker6193	Arahy.08	35795668
Marker6194	Arahy.08	35831058
Marker6195	Arahy.08	36132431
Marker6197	Arahy.08	36460427
Marker6198	Arahy.08	36693814
Marker6202	Arahy.08	37052451
Marker6203	Arahy.08	37161198
Marker6204	Arahy.08	37197518
Marker6205	Arahy.08	37417111
Marker6208	Arahy.08	37454394
Marker6212	Arahy.08	38510795
Marker6214	Arahy.08	38522913
Marker6215	Arahy.08	38549591
Marker6216	Arahy.08	38757677
Marker6217	Arahy.08	38838586
Marker6218	Arahy.08	38847746
Marker6221	Arahy.08	39019722
Marker6224	Arahy.08	39472172
Marker6226	Arahy.08	39586658
Marker6231	Arahy.08	40014531
Marker6237	Arahy.08	40852211
Marker6238	Arahy.08	40943800
Marker6239	Arahy.08	41647547
Marker6243	Arahy.08	42341275
Marker6245	Arahy.08	42472537
Marker6246	Arahy.08	42621954
Marker6251	Arahy.08	43187264
Marker6252	Arahy.08	43203853
Marker6257	Arahy.08	43505878
Marker6261	Arahy.08	44889447
Marker6267	Arahy.08	46465067
Marker6269	Arahy.08	46732388
Marker6290	Arahy.09	4009836
Marker6291	Arahy.09	4009870
Marker6292	Arahy.09	4054610
Marker6304	Arahy.09	4086643
Marker6305	Arahy.09	4086649
Marker6306	Arahy.09	4140962
Marker6307	Arahy.09	4231154
Marker6308	Arahy.09	4231175
Marker6313	Arahy.09	4282420
Marker6361	Arahy.09	7613973
Marker6364	Arahy.09	7837813
Marker6375	Arahy.09	8962514
Marker6410	Arahy.09	10749366
Marker6431	Arahy.09	12885900
Marker6506	Arahy.09	20920992
Marker6580	Arahy.09	28157459
Marker6649	Arahy.09	35560724
Marker6780	Arahy.09	52710613
Marker6798	Arahy.09	55815705
Marker6896	Arahy.09	70391841
Marker6899	Arahy.09	70825847
Marker7001	Arahy.09	83218856
Marker7007	Arahy.09	83426119
Marker7046	Arahy.09	88753816
Marker7070	Arahy.09	91652698
Marker7080	Arahy.09	92315242
Marker7099	Arahy.09	94484411
Marker7104	Arahy.09	94938156
Marker7177	Arahy.09	101093548
Marker7185	Arahy.09	101642952
Marker7191	Arahy.09	102452784
Marker7210	Arahy.09	104032538
Marker7240	Arahy.09	106172778
Marker7302	Arahy.09	110904762
Marker7320	Arahy.09	111773866
Marker7341	Arahy.09	112304491
Marker7352	Arahy.09	113624941
Marker7353	Arahy.09	113731305
Marker7355	Arahy.09	113997659
Marker7358	Arahy.09	114482239
Marker7359	Arahy.09	114482537
Marker7365	Arahy.09	114966251
Marker7368	Arahy.09	115540662
Marker7371	Arahy.09	116918258
Marker7382	Arahy.09	119192178
Marker7383	Arahy.09	119358677
Marker7384	Arahy.09	119572638
Marker7385	Arahy.09	119737090
Marker7403	Arahy.10	5788554
Marker7406	Arahy.10	6072741
Marker7407	Arahy.10	6149224
Marker7410	Arahy.10	6895328
Marker7411	Arahy.10	6975176
Marker7414	Arahy.10	7162366
Marker7415	Arahy.10	7162373
Marker7416	Arahy.10	7185377
Marker7418	Arahy.10	7245307
Marker7420	Arahy.10	7341526
Marker7422	Arahy.10	7389301
Marker7423	Arahy.10	7427467
Marker7424	Arahy.10	7479189
Marker7426	Arahy.10	7758593
Marker7433	Arahy.10	8893813
Marker7436	Arahy.10	8983727
Marker7441	Arahy.10	9614368
Marker7442	Arahy.10	9837338
Marker7443	Arahy.10	10117343
Marker7444	Arahy.10	10153244
Marker7447	Arahy.10	10716170
Marker7450	Arahy.10	11069154
Marker7451	Arahy.10	11081849
Marker7454	Arahy.10	11297008
Marker7467	Arahy.10	14534226
Marker7468	Arahy.10	15217755
Marker7470	Arahy.10	16044618
Marker7515	Arahy.10	25689172
Marker7543	Arahy.10	34451110
Marker7573	Arahy.10	41329525
Marker7619	Arahy.10	56799205
Marker7748	Arahy.10	61686125
Marker7763	Arahy.10	65319035
Marker7784	Arahy.10	69778779
Marker7785	Arahy.10	69910937
Marker7786	Arahy.10	69964335
Marker7805	Arahy.10	78735305
Marker7820	Arahy.10	85802720
Marker7877	Arahy.10	109187994
Marker7886	Arahy.10	113225634
Marker7911	Arahy.11	3452704
Marker7921	Arahy.11	6643424
Marker7944	Arahy.11	9595276
Marker7946	Arahy.11	11083318
Marker7947	Arahy.11	11084792
Marker7960	Arahy.11	13821843
Marker7997	Arahy.11	27582323
Marker8004	Arahy.11	31852716
Marker8011	Arahy.11	34817905
Marker8024	Arahy.11	38010355
Marker8043	Arahy.11	43404926
Marker8049	Arahy.11	46847551
Marker8053	Arahy.11	49531675
Marker8056	Arahy.11	50139964
Marker8058	Arahy.11	50497629
Marker8059	Arahy.11	50542664
Marker8060	Arahy.11	50547143
Marker8061	Arahy.11	50654759
Marker8062	Arahy.11	50766301
Marker8063	Arahy.11	50837803
Marker8064	Arahy.11	51109667
Marker8066	Arahy.11	52628930
Marker8067	Arahy.11	52691533
Marker8069	Arahy.11	53044385
Marker8070	Arahy.11	53108033
Marker8071	Arahy.11	53300743
Marker8074	Arahy.11	53675489
Marker8075	Arahy.11	53896842
Marker8079	Arahy.11	55107296
Marker8080	Arahy.11	55317673
Marker8081	Arahy.11	55565441
Marker8084	Arahy.11	55835100
Marker8085	Arahy.11	55835138
Marker8094	Arahy.11	57604567
Marker8097	Arahy.11	57702627
Marker8100	Arahy.11	59299436
Marker8105	Arahy.11	60205902
Marker8106	Arahy.11	60510260
Marker8108	Arahy.11	60846780
Marker8110	Arahy.11	61320981
Marker8111	Arahy.11	61380626
Marker8113	Arahy.11	61584488
Marker8117	Arahy.11	62121564
Marker8119	Arahy.11	62479709
Marker8121	Arahy.11	63323903
Marker8122	Arahy.11	63476266
Marker8124	Arahy.11	63532057
Marker8127	Arahy.11	63993937
Marker8129	Arahy.11	64211145
Marker8131	Arahy.11	64552061
Marker8133	Arahy.11	64794459
Marker8138	Arahy.11	65631127
Marker8141	Arahy.11	65927927
Marker8143	Arahy.11	66469467
Marker8144	Arahy.11	66675445
Marker8153	Arahy.11	68074069
Marker8161	Arahy.11	69153336
Marker8163	Arahy.11	69267570
Marker8165	Arahy.11	69733619
Marker8166	Arahy.11	70048828
Marker8169	Arahy.11	71441387
Marker8171	Arahy.11	71724617
Marker8172	Arahy.11	72110159
Marker8173	Arahy.11	72124636
Marker8175	Arahy.11	72525651
Marker8178	Arahy.11	72745966
Marker8180	Arahy.11	73280543
Marker8181	Arahy.11	73529815
Marker8184	Arahy.11	74494222
Marker8186	Arahy.11	75064447
Marker8189	Arahy.11	75929275
Marker8193	Arahy.11	76659208
Marker8194	Arahy.11	76752966
Marker8195	Arahy.11	77100013
Marker8196	Arahy.11	77106520
Marker8199	Arahy.11	78028270
Marker8200	Arahy.11	78413344
Marker8204	Arahy.11	79122949
Marker8206	Arahy.11	79702263
Marker8207	Arahy.11	79775228
Marker8208	Arahy.11	79970051
Marker8209	Arahy.11	80409382
Marker8211	Arahy.11	80519868
Marker8212	Arahy.11	80643196
Marker8214	Arahy.11	81351572
Marker8219	Arahy.11	81436514
Marker8221	Arahy.11	82007768
Marker8223	Arahy.11	82396530
Marker8227	Arahy.11	82859022
Marker8228	Arahy.11	83731015
Marker8229	Arahy.11	83809759
Marker8237	Arahy.11	86339194
Marker8238	Arahy.11	87189309
Marker8240	Arahy.11	87331010
Marker8250	Arahy.11	88741525
Marker8253	Arahy.11	89357059
Marker8257	Arahy.11	90028067
Marker8258	Arahy.11	90032706
Marker8259	Arahy.11	90258527
Marker8261	Arahy.11	90363676
Marker8262	Arahy.11	90407295
Marker8264	Arahy.11	90860782
Marker8270	Arahy.11	92268462
Marker8271	Arahy.11	92398983
Marker8272	Arahy.11	92457745
Marker8273	Arahy.11	92563410
Marker8275	Arahy.11	92819170
Marker8277	Arahy.11	93201105
Marker8278	Arahy.11	93246973
Marker8279	Arahy.11	93545359
Marker8282	Arahy.11	94418707
Marker8283	Arahy.11	94833063
Marker8284	Arahy.11	94859881
Marker8285	Arahy.11	95643411
Marker8289	Arahy.11	96131913
Marker8290	Arahy.11	96382390
Marker8292	Arahy.11	97290414
Marker8306	Arahy.11	100035095
Marker8307	Arahy.11	100531841
Marker8308	Arahy.11	100738051
Marker8309	Arahy.11	101002391
Marker8310	Arahy.11	101225954
Marker8319	Arahy.11	103128474
Marker8322	Arahy.11	103917353
Marker8324	Arahy.11	104166037
Marker8326	Arahy.11	104822819
Marker8328	Arahy.11	105268532
Marker8329	Arahy.11	105269387
Marker8332	Arahy.11	105644778
Marker8333	Arahy.11	105720477
Marker8338	Arahy.11	107652472
Marker8339	Arahy.11	107880967
Marker8340	Arahy.11	108346397
Marker8343	Arahy.11	109056216
Marker8347	Arahy.11	110340020
Marker8348	Arahy.11	110519971
Marker8349	Arahy.11	110586301
Marker8350	Arahy.11	110943651
Marker8352	Arahy.11	111713331
Marker8353	Arahy.11	111768874
Marker8354	Arahy.11	111799521
Marker8356	Arahy.11	112189364
Marker8358	Arahy.11	112694468
Marker8365	Arahy.11	114189637
Marker8367	Arahy.11	114741485
Marker8371	Arahy.11	115285425
Marker8373	Arahy.11	115787859
Marker8374	Arahy.11	115925855
Marker8375	Arahy.11	116181152
Marker8376	Arahy.11	116320927
Marker8377	Arahy.11	116521204
Marker8378	Arahy.11	116694244
Marker8379	Arahy.11	116953685
Marker8381	Arahy.11	117473756
Marker8382	Arahy.11	117648859
Marker8383	Arahy.11	117653121
Marker8384	Arahy.11	117834812
Marker8386	Arahy.11	117920064
Marker8389	Arahy.11	118234007
Marker8390	Arahy.11	118321163
Marker8391	Arahy.11	118321164
Marker8392	Arahy.11	118376119
Marker8393	Arahy.11	118396249
Marker8397	Arahy.11	119545614
Marker8398	Arahy.11	119652811
Marker8399	Arahy.11	119702973
Marker8401	Arahy.11	120088874
Marker8402	Arahy.11	120343680
Marker8403	Arahy.11	120486640
Marker8404	Arahy.11	120591110
Marker8408	Arahy.11	122067904
Marker8409	Arahy.11	122245887
Marker8410	Arahy.11	122712304
Marker8411	Arahy.11	122714825
Marker8412	Arahy.11	122877013
Marker8414	Arahy.11	123111678
Marker8416	Arahy.11	123232895
Marker8418	Arahy.11	124015494
Marker8425	Arahy.11	125154075
Marker8426	Arahy.11	125249481
Marker8427	Arahy.11	125284868
Marker8429	Arahy.11	126108825
Marker8430	Arahy.11	126361094
Marker8447	Arahy.11	127506957
Marker8448	Arahy.11	127889478
Marker8450	Arahy.11	129014455
Marker8455	Arahy.11	129989626
Marker8456	Arahy.11	130068439
Marker8457	Arahy.11	130130831
Marker8458	Arahy.11	130213504
Marker8459	Arahy.11	130396804
Marker8460	Arahy.11	131346435
Marker8463	Arahy.11	132421613
Marker8473	Arahy.11	133645396
Marker8474	Arahy.11	133881743
Marker8475	Arahy.11	134696795
Marker8500	Arahy.11	141206482
Marker8552	Arahy.12	322564
Marker8554	Arahy.12	1587192
Marker8555	Arahy.12	1628417
Marker8556	Arahy.12	1628434
Marker8557	Arahy.12	1669963
Marker8559	Arahy.12	1823141
Marker8562	Arahy.12	2260280
Marker8565	Arahy.12	2651517
Marker8572	Arahy.12	3597703
Marker8578	Arahy.12	5450383
Marker8579	Arahy.12	5499955
Marker8597	Arahy.12	7233363
Marker8598	Arahy.12	7500991
Marker8614	Arahy.12	7906995
Marker8617	Arahy.12	8756163
Marker8620	Arahy.12	8856228
Marker8624	Arahy.12	9200116
Marker8626	Arahy.12	9829061
Marker8631	Arahy.12	10254860
Marker8632	Arahy.12	10284193
Marker8636	Arahy.12	10852711
Marker8637	Arahy.12	10958435
Marker8638	Arahy.12	11467027
Marker8639	Arahy.12	11613129
Marker8640	Arahy.12	11629663
Marker8641	Arahy.12	11661467
Marker8642	Arahy.12	11821954
Marker8643	Arahy.12	11821975
Marker8644	Arahy.12	11822293
Marker8650	Arahy.12	12330192
Marker8651	Arahy.12	12425888
Marker8652	Arahy.12	12501130
Marker8653	Arahy.12	12541414
Marker8654	Arahy.12	12595979
Marker8657	Arahy.12	13246417
Marker8658	Arahy.12	13395415
Marker8664	Arahy.12	13722819
Marker8665	Arahy.12	13867801
Marker8683	Arahy.12	16194785
Marker8693	Arahy.12	20579129
Marker8721	Arahy.12	29231955
Marker8734	Arahy.12	31712544
Marker8767	Arahy.12	41921029
Marker8769	Arahy.12	41926858
Marker8770	Arahy.12	41933790
Marker8771	Arahy.12	41946112
Marker8772	Arahy.12	42624100
Marker8774	Arahy.12	43987868
Marker8787	Arahy.12	50011033
Marker8815	Arahy.12	55045192
Marker8862	Arahy.12	67898868
Marker8871	Arahy.12	71915100
Marker8873	Arahy.12	73539030
Marker8895	Arahy.12	80291779
Marker8900	Arahy.12	81555159
Marker8910	Arahy.12	86227507
Marker8912	Arahy.12	87944119
Marker8930	Arahy.12	97494307
Marker8940	Arahy.12	100292778
Marker8946	Arahy.12	105731644
Marker8978	Arahy.12	114328564
Marker8980	Arahy.12	114519784
Marker8986	Arahy.12	115247474
Marker8987	Arahy.12	115592318
Marker8988	Arahy.12	115634016
Marker8991	Arahy.12	115677776
Marker8997	Arahy.12	116026104
Marker9011	Arahy.12	116587357
Marker9012	Arahy.12	116706294
Marker9013	Arahy.12	116838276
Marker9016	Arahy.12	117314748
Marker9031	Arahy.13	1895134
Marker9032	Arahy.13	1895138
Marker9033	Arahy.13	1895139
Marker9034	Arahy.13	1895145
Marker9066	Arahy.13	8455867
Marker9069	Arahy.13	8468232
Marker9070	Arahy.13	8649254
Marker9079	Arahy.13	14533517
Marker9087	Arahy.13	17335302
Marker9092	Arahy.13	20146561
Marker9101	Arahy.13	23385142
Marker9113	Arahy.13	29350097
Marker9144	Arahy.13	32103702
Marker9145	Arahy.13	32582894
Marker9146	Arahy.13	32591455
Marker9156	Arahy.13	33965800
Marker9207	Arahy.13	37211358
Marker9222	Arahy.13	38039817
Marker9267	Arahy.13	45888491
Marker9288	Arahy.13	51877180
Marker9299	Arahy.13	53219971
Marker9301	Arahy.13	53480025
Marker9319	Arahy.13	56648412
Marker9324	Arahy.13	57006298
Marker9334	Arahy.13	58837435
Marker9349	Arahy.13	61733235
Marker9359	Arahy.13	65186806
Marker9360	Arahy.13	65415588
Marker9361	Arahy.13	65503684
Marker9440	Arahy.13	67200218
Marker9457	Arahy.13	69692940
Marker9469	Arahy.13	71090645
Marker9475	Arahy.13	73999386
Marker9528	Arahy.13	76446213
Marker9529	Arahy.13	76446214
Marker9538	Arahy.13	78619743
Marker9545	Arahy.13	80504555
Marker9559	Arahy.13	83524765
Marker9560	Arahy.13	84617705
Marker9572	Arahy.13	85856869
Marker9588	Arahy.13	90640820
Marker9590	Arahy.13	90666117
Marker9603	Arahy.13	92964423
Marker9612	Arahy.13	94163403
Marker9626	Arahy.13	97154759
Marker9639	Arahy.13	101262727
Marker9649	Arahy.13	103927310
Marker9657	Arahy.13	105555748
Marker9660	Arahy.13	106295737
Marker9662	Arahy.13	107230768
Marker9663	Arahy.13	107703298
Marker9664	Arahy.13	107830055
Marker9665	Arahy.13	107862555
Marker9667	Arahy.13	108137866
Marker9670	Arahy.13	108903690
Marker9673	Arahy.13	109187655
Marker9675	Arahy.13	109218311
Marker9676	Arahy.13	109779348
Marker9680	Arahy.13	110330132
Marker9681	Arahy.13	110432072
Marker9685	Arahy.13	111460982
Marker9688	Arahy.13	111770364
Marker9689	Arahy.13	112008506
Marker9691	Arahy.13	112353732
Marker9692	Arahy.13	112575445
Marker9693	Arahy.13	113831272
Marker9694	Arahy.13	114423515
Marker9695	Arahy.13	114448683
Marker9696	Arahy.13	114544826
Marker9698	Arahy.13	114726674
Marker9701	Arahy.13	115559198
Marker9704	Arahy.13	115850369
Marker9705	Arahy.13	116065936
Marker9707	Arahy.13	116611482
Marker9709	Arahy.13	117487642
Marker9712	Arahy.13	117843422
Marker9716	Arahy.13	118605342
Marker9717	Arahy.13	118640173
Marker9718	Arahy.13	118711616
Marker9719	Arahy.13	119147662
Marker9720	Arahy.13	119492768
Marker9721	Arahy.13	119536210
Marker9725	Arahy.13	120301054
Marker9726	Arahy.13	120366235
Marker9727	Arahy.13	120536796
Marker9729	Arahy.13	120991989
Marker9730	Arahy.13	121111763
Marker9744	Arahy.13	122193478
Marker9746	Arahy.13	122537949
Marker9751	Arahy.13	123849397
Marker9792	Arahy.13	131209446
Marker9798	Arahy.13	131630038
Marker9800	Arahy.13	131745505
Marker9804	Arahy.13	132304404
Marker9812	Arahy.13	132979893
Marker9813	Arahy.13	133002158
Marker9814	Arahy.13	133084922
Marker9815	Arahy.13	133397441
Marker9816	Arahy.13	133508075
Marker9817	Arahy.13	133658910
Marker9818	Arahy.13	133688449
Marker9824	Arahy.13	134207628
Marker9826	Arahy.13	134285823
Marker9827	Arahy.13	134429825
Marker9828	Arahy.13	134606400
Marker9831	Arahy.13	135485594
Marker9832	Arahy.13	135485603
Marker9833	Arahy.13	135741919
Marker9835	Arahy.13	135822353
Marker9836	Arahy.13	135984885
Marker9839	Arahy.13	136252223
Marker9842	Arahy.13	136769729
Marker9849	Arahy.13	137547024
Marker9861	Arahy.13	138990019
Marker9865	Arahy.13	139427216
Marker9870	Arahy.13	140135534
Marker9871	Arahy.13	140247697
Marker9876	Arahy.13	140958589
Marker9877	Arahy.13	141076360
Marker9881	Arahy.13	141421714
Marker9882	Arahy.13	141509933
Marker9884	Arahy.13	141726594
Marker9885	Arahy.13	141726946
Marker9886	Arahy.13	141726961
Marker9889	Arahy.13	141942573
Marker9890	Arahy.13	142257829
Marker9891	Arahy.13	142320373
Marker9893	Arahy.13	142418913
Marker9898	Arahy.13	142966742
Marker9899	Arahy.13	143123826
Marker9900	Arahy.13	143226545
Marker9901	Arahy.13	143242742
Marker9902	Arahy.13	143940020
Marker9920	Arahy.13	145767000
Marker9922	Arahy.14	9682
Marker9923	Arahy.14	271398
Marker9926	Arahy.14	768622
Marker9928	Arahy.14	906253
Marker9930	Arahy.14	1147219
Marker9936	Arahy.14	2440935
Marker9937	Arahy.14	2511563
Marker9939	Arahy.14	2920857
Marker9975	Arahy.14	7662469
Marker9979	Arahy.14	7947192
Marker9987	Arahy.14	8590640
Marker9994	Arahy.14	10300317
Marker9996	Arahy.14	11102494
Marker9998	Arahy.14	11187213
Marker10002	Arahy.14	11458490
Marker10004	Arahy.14	11904946
Marker10005	Arahy.14	12080277
Marker10010	Arahy.14	12527739
Marker10011	Arahy.14	12539846
Marker10013	Arahy.14	12714289
Marker10014	Arahy.14	13137167
Marker10021	Arahy.14	13638487
Marker10024	Arahy.14	13842366
Marker10025	Arahy.14	13964485
Marker10027	Arahy.14	14080072
Marker10030	Arahy.14	14574769
Marker10034	Arahy.14	14997612
Marker10035	Arahy.14	15513637
Marker10039	Arahy.14	16123354
Marker10041	Arahy.14	16241486
Marker10045	Arahy.14	16467632
Marker10046	Arahy.14	16627632
Marker10047	Arahy.14	16627699
Marker10048	Arahy.14	16707140
Marker10049	Arahy.14	16914378
Marker10052	Arahy.14	17252604
Marker10073	Arahy.14	18546430
Marker10074	Arahy.14	18910838
Marker10077	Arahy.14	19412706
Marker10078	Arahy.14	19510884
Marker10079	Arahy.14	19872491
Marker10082	Arahy.14	20525107
Marker10084	Arahy.14	21029341
Marker10085	Arahy.14	21099371
Marker10086	Arahy.14	21130885
Marker10089	Arahy.14	21226383
Marker10099	Arahy.14	22816087
Marker10100	Arahy.14	23298562
Marker10101	Arahy.14	23315202
Marker10102	Arahy.14	23380854
Marker10105	Arahy.14	23775206
Marker10106	Arahy.14	24404822
Marker10113	Arahy.14	25131205
Marker10128	Arahy.14	26991690
Marker10132	Arahy.14	27433202
Marker10134	Arahy.14	27715866
Marker10141	Arahy.14	28125953
Marker10143	Arahy.14	28261492
Marker10144	Arahy.14	28281229
Marker10147	Arahy.14	29380351
Marker10150	Arahy.14	30206023
Marker10152	Arahy.14	30206385
Marker10159	Arahy.14	30662215
Marker10160	Arahy.14	30794548
Marker10161	Arahy.14	31042359
Marker10177	Arahy.14	32352209
Marker10182	Arahy.14	33564324
Marker10184	Arahy.14	34130958
Marker10191	Arahy.14	34987393
Marker10194	Arahy.14	35638225
Marker10195	Arahy.14	35711090
Marker10196	Arahy.14	35731124
Marker10200	Arahy.14	36326564
Marker10209	Arahy.14	38246524
Marker10252	Arahy.14	42776053
Marker10254	Arahy.14	42930997
Marker10301	Arahy.14	48542884
Marker10358	Arahy.14	54426514
Marker10458	Arahy.14	62199352
Marker10531	Arahy.14	69415688
Marker10609	Arahy.14	76378032
Marker10646	Arahy.14	91854668
Marker10649	Arahy.14	92387469
Marker10666	Arahy.14	95330341
Marker10668	Arahy.14	95583259
Marker10676	Arahy.14	96660874
Marker10677	Arahy.14	97035916
Marker10694	Arahy.14	98569268
Marker10706	Arahy.14	100164697
Marker10707	Arahy.14	100242937
Marker10708	Arahy.14	100272994
Marker10709	Arahy.14	100359569
Marker10710	Arahy.14	100664893
Marker10711	Arahy.14	100689281
Marker10714	Arahy.14	100900020
Marker10715	Arahy.14	101007989
Marker10726	Arahy.14	102203790
Marker10727	Arahy.14	102414404
Marker10729	Arahy.14	102612287
Marker10730	Arahy.14	102927296
Marker10731	Arahy.14	102964418
Marker10734	Arahy.14	103190993
Marker10737	Arahy.14	103683454
Marker10744	Arahy.14	104426910
Marker10745	Arahy.14	104446075
Marker10751	Arahy.14	104689077
Marker10757	Arahy.14	105870411
Marker10767	Arahy.14	109813239
Marker10792	Arahy.14	115506611
Marker10796	Arahy.14	116317250
Marker10799	Arahy.14	116530907
Marker10800	Arahy.14	116531076
Marker10801	Arahy.14	116701111
Marker10811	Arahy.14	119063029
Marker10812	Arahy.14	119185156
Marker10813	Arahy.14	119439270
Marker10824	Arahy.14	120667846
Marker10825	Arahy.14	120839628
Marker10826	Arahy.14	120869435
Marker10827	Arahy.14	120885166
Marker10830	Arahy.14	121058158
Marker10831	Arahy.14	121125023
Marker10835	Arahy.14	121202897
Marker10838	Arahy.14	121403108
Marker10839	Arahy.14	121406680
Marker10856	Arahy.14	122468095
Marker10859	Arahy.14	122839223
Marker10861	Arahy.14	123201087
Marker10866	Arahy.14	124756396
Marker10868	Arahy.14	124843196
Marker10870	Arahy.14	124896979
Marker10871	Arahy.14	124961391
Marker10872	Arahy.14	125108742
Marker10873	Arahy.14	125230320
Marker10880	Arahy.14	125817920
Marker10881	Arahy.14	125961090
Marker10883	Arahy.14	126540063
Marker10884	Arahy.14	126963178
Marker10886	Arahy.14	127276977
Marker10890	Arahy.14	128075844
Marker10892	Arahy.14	128396070
Marker10896	Arahy.14	128815693
Marker10897	Arahy.14	128983920
Marker10902	Arahy.14	129584090
Marker10910	Arahy.14	130817315
Marker10911	Arahy.14	131105948
Marker10912	Arahy.14	131163486
Marker10914	Arahy.14	131715460
Marker10915	Arahy.14	132059031
Marker10916	Arahy.14	132162579
Marker10923	Arahy.14	133374021
Marker10957	Arahy.14	138366049
Marker10979	Arahy.14	139851051
Marker10982	Arahy.14	139934604
Marker10983	Arahy.14	140223861
Marker10985	Arahy.15	6324624
[truncated: 810 more rows]
