# Supplementary material for: Construction of High-Density Genetic Map and Mapping Quantitative Trait Loci for Growth Habit-Related Traits of Peanut (Arachis hypogaea L.)
Source: Front Plant Sci. 2019 Jun 12;10:745. doi: 10.3389/fpls.2019.00745 (PMC6584813; doi:10.3389/fpls.2019.00745)
Supplement: Supplementary file 8 [file Data_Sheet_2.xls]

## Sheet: Sheet1
Supplementary Datastet 2. Annotation of candidate genes on spot region on chromosome B05.
#GeneID	GO_annotation	KEGG_annotation	NR_annotation
arahy.Tifrunner.gnm1.ann1.FXXJ78.1	Biological Process: metabolic process (GO:0008152);; Molecular Function: carbon-sulfur lyase activity (GO:0016846);; Molecular Function: pyridoxal phosphate binding (GO:0030170);;	--	Tryptophan aminotransferase-related protein 4 [Glycine soja]
arahy.Tifrunner.gnm1.ann1.04VE6P.1	--	--	PREDICTED: uncharacterized protein LOC100783198 isoform X2 [Glycine max]
arahy.Tifrunner.gnm1.ann1.39U6YU.1	--	--	PREDICTED: uncharacterized protein LOC100782686 [Glycine max]
arahy.Tifrunner.gnm1.ann1.SZWP5S.1	Cellular Component: nucleoplasm (GO:0005654);; Biological Process: starch metabolic process (GO:0005982);; Biological Process: regulation of transcription, DNA-templated (GO:0006355);; Biological Process: response to cold (GO:0009409);; Biological Process: response to blue light (GO:0009637);; Biological Process: flower development (GO:0009908);; Biological Process: response to far red light (GO:…	K12124|0|gmx:100800578|GIGANTEA, GmGIa; protein GIGANTEA-like; K12124 GIGANTEA (A)	GIGANTEA [Glycine max]
arahy.Tifrunner.gnm1.ann1.IS4878.1	Molecular Function: catalytic activity (GO:0003824);;	--	Tryptophan aminotransferase-related protein 4 [Glycine soja]
arahy.Tifrunner.gnm1.ann1.IS4878.3	Molecular Function: catalytic activity (GO:0003824);;	--	Tryptophan aminotransferase-related protein 4 [Glycine soja]
arahy.Tifrunner.gnm1.ann1.FXXJ78.2	Biological Process: metabolic process (GO:0008152);; Molecular Function: carbon-sulfur lyase activity (GO:0016846);; Molecular Function: pyridoxal phosphate binding (GO:0030170);;	--	Tryptophan aminotransferase-related protein 4 [Glycine soja]
arahy.Tifrunner.gnm1.ann1.AF3AF5.1	Molecular Function: binding (GO:0005488);;	K11314|0|gmx:100779424|transcriptional adapter ADA2-like; K11314 transcriptional adapter 2-alpha (A)	PREDICTED: transcriptional adapter ADA2-like isoform X4 [Glycine max]
arahy.Tifrunner.gnm1.ann1.SW24RX.1	Biological Process: intracellular transport (GO:0046907);;	K15306|6.99791e-102|gmx:100781537|ran-binding protein 1 homolog a-like; K15306 Ran-binding protein 1 (A)	PREDICTED: ran-binding protein 1 homolog a-like [Glycine max]
arahy.Tifrunner.gnm1.ann1.RNDG53.1	--	--	PREDICTED: nudix hydrolase 2-like [Cicer arietinum]
arahy.Tifrunner.gnm1.ann1.H1TMWI.1	Biological Process: cytokinin-activated signaling pathway (GO:0009736);;	--	hypothetical protein glysoja_031710 [Glycine soja]
arahy.Tifrunner.gnm1.ann1.9T1T9I.1	--	K02945|0|gmx:100811564|rRNA biogenesis protein rrp5-like; K02945 small subunit ribosomal protein S1 (A)	PREDICTED: rRNA biogenesis protein rrp5-like [Glycine max]
arahy.Tifrunner.gnm1.ann1.TBA5Q4.1	--	--	PREDICTED: uncharacterized protein LOC100777798 isoform X1 [Glycine max]
arahy.Tifrunner.gnm1.ann1.SZWP5S.2	Cellular Component: nucleoplasm (GO:0005654);; Biological Process: starch metabolic process (GO:0005982);; Biological Process: regulation of transcription, DNA-templated (GO:0006355);; Biological Process: response to cold (GO:0009409);; Biological Process: response to blue light (GO:0009637);; Biological Process: flower development (GO:0009908);; Biological Process: response to far red light (GO:…	K12124|0|gmx:100779044|GIGANTEA, GIL1, GIL2, GmGIb; protein GIGANTEA-like; K12124 GIGANTEA (A)	GIGANTEA [Glycine max]
arahy.Tifrunner.gnm1.ann1.IS4878.2	Molecular Function: catalytic activity (GO:0003824);;	--	Tryptophan aminotransferase-related protein 4 [Glycine soja]
arahy.Tifrunner.gnm1.ann1.0Y58GL.1	--	--	PREDICTED: uncharacterized protein LOC100814249 [Glycine max]
arahy.Tifrunner.gnm1.ann1.KJWN6B.1	Cellular Component: integral component of membrane (GO:0016021);;	--	PREDICTED: UDP-galactose transporter 2-like [Glycine max]
arahy.Tifrunner.gnm1.ann1.H1TMWI.2	Cellular Component: chloroplast thylakoid membrane (GO:0009535);; Biological Process: response to light intensity (GO:0009642);;	--	PREDICTED: putative protein TPRXL-like isoform 1 [Glycine max]
arahy.Tifrunner.gnm1.ann1.SH5W0M.1	--	--	PREDICTED: uncharacterized protein LOC100801162 [Glycine max]
